# Supplementary material for: Relationships between fox populations and rabies virus spread in northern Canada
Source: PLoS One. 2021 Feb 16;16(2):e0246508. doi: 10.1371/journal.pone.0246508 (PMC7886166; doi:10.1371/journal.pone.0246508)
Supplement: S1 Table — (XLSX) [file pone.0246508.s003.xlsx]

## Sheet: S1 Table
Sample ID	Year of collection	Host species	Country of origin	Province/Territory/State*	Town / Community	N gene sequence	N gene GenBank Accession**	WGS	WGS GenBank Accession**	Duplicate WGS analysis	Sub-Lineage	Group	Sub-group	Latitude (Y)	Longitude (X)	DNA used for fox studies
MB.2005.6048RFX	2005	red fox	Canada	MB	Churchill	Y	JN258443	Y	MN233903		A3	12		58.7692	-94.1692
MB.2012.0785RFX	2012	red fox	Canada	MB	Churchill	Y	MN233883				A3			58.7691	-94.168	Y
MB.2012.0888RFX	2012	red fox	Canada	MB	Churchill	Y	---	Y	MN233904		A3	17	C	58.7691	-94.168	Y
MB.2012.1008DOG	2012	dog	Canada	MB	Churchill	Y	---	Y	MN233905		A3	17	C	58.7691	-94.1694
NL.1996.1855RFX	1996	red fox	Canada	NL	Mary's Harbor	Y	JN258483	Y	MN233906		A3	7		52.315	-55.83	Y
NL.1996.2026RFX	1996	red fox	Canada	NL	Churchill Falls	Y	JN258484	Y	MN233907		A3	7		53.571	-64.2786	Y
NL.1996.2060RFX	1996	red fox	Canada	NL	Davis Inlet	Y	---	Y	MN233908		A3	7		55.8654	-60.8507	Y
NL.1996.2347RFX	1996	red fox	Canada	NL	Makkovik	Y	---	Y	MN233909		A3	7		55.0861	-59.178	Y
NL.1996.2351RFX	1996	red fox	Canada	NL	Postville	Y	---	Y	MN233910		A3	5		54.9083	-59.7723	Y
NL.1996.2393RFX	1996	red fox	Canada	NL	Nain	Y	JN258485	Y	MN233911		A3	7		56.5422	-61.6928	Y
NL.1996.2512RFX	1996	red fox	Canada	NL	Capstan Island	Y	---	Y	MN233912		A3	5		51.5706	-56.7333	Y
NL.2002.2909RFX	2002	red fox	Canada	NL	Cartwright	Y	JN258487	Y	MN233913		A3	4		53.7078	-57.0161
NL.2002.3548RFX	2002	red fox	Canada	NL	Cartwright	Y	JN258488	Y	MN233914		A3	4		53.7078	-57.0161
NL.2002.9337RFX	2002	red fox	Canada	NL	Port Saunders	Y	---	Y	MN233915		A3	13		50.6529	-57.2748
NL.2003.0352RFX	2003	red fox	Canada	NL	Sop's Arm, White Bay	Y	---	Y	MN233916		A3	13		49.7772	-56.8752
NL.2003.3362RFX	2003	red fox	Canada	NL	Corner Brook	Y	JN258489	Y	MN233917		A3	13		48.95	-57.95	Y
NL.2003.3363RFX	2003	red fox	Canada	NL	Cormack	Y	---	Y	MN233918		A3	13		49.3095	-57.3889
NL.2003.4056RFX	2003	red fox	Canada	NL	White Bay South	Y	JN258498	Y	MN233919		A3	13		50	-56.583	Y
NL.2004.3365RFX	2004	red fox	Canada	NL	Nain	Y	---	Y	MN233920		A3	7		56.5407	-61.6946	Y
NL.2004.3889RFX	2004	red fox	Canada	NL	Davis Inlet	Y	---	Y	MN233921		A3	7		55.8654	-60.85	Y
NL.2004.4320RFX	2004	red fox	Canada	NL	Davis Inlet	Y	---	Y	MN233922		A3	14		55.9699	-60.8374	Y
NL.2004.5133DOG	2004	dog	Canada	NL	Davis Inlet	Y	---	Y	MN233923		A3	7		55.8664	-60.8527
NL.2012.0130RFX	2012	red fox	Canada	NL	Wabush	Y	---	Y	MN233924		A3	17	D	52.57	-66.866	Y
NL.2012.0215RFX	2012	red fox	Canada	NL	Labrador City	Y	---	Y	KU198473		A3	18	A	52.148	-67	Y
NL.2012.0279RFX	2012	red fox	Canada	NL	Labrador City	Y	MN233884				A3			53.0078	-66.9228	Y
NL.2012.0280RFX	2012	red fox	Canada	NL	Labrador City	Y	---	Y	KU198474		A3	17	D	52.56	-62.54	Y
NL.2012.0322RFX	2012	red fox	Canada	NL	Labrador City	Y	---	Y	MN233925		A3	18	E	52.9447	-66.9139	Y
NL.2012.0323RFX	2012	red fox	Canada	NL	Labrador City	Y	---	Y	MN233926		A3	17	D	52.9817	-66.9231	Y
NL.2012.0449RFX	2012	red fox	Canada	NL	Wabush	Y	---	Y	MN233927		A3	18	E	52.8803	-66.8655	Y
NL.2012.0450RFX	2012	red fox	Canada	NL	Wabush	Y	---	Y	MN233928		A3	18	E	52.8369	-66.8544	Y
NL.2012.0579RFX	2012	red fox	Canada	NL	Wabush	Y	---	Y	MN233929		A3	18	E	53.1042	-66.8914	Y
NL.2012.0580RFX	2012	red fox	Canada	NL	Labrador City	Y	---	Y	MN233930		A3	17	D	52.4847	-67.0081	Y
NL.2012.0627RFX	2012	red fox	Canada	NL	Wabush	Y	---	Y	MN233931		A3	18	E	53.0358	-66.9486	Y
NL.2012.0628RFX	2012	red fox	Canada	NL	Wabush	Y	---	Y	MN233932		A3	18	A	52.9092	-66.8792	Y
NL.2012.0672RFX	2012	red fox	Canada	NL	Hebron	Y	---	Y	MN233933		A3	17	A	58.1593	-63.0712	Y
NL.2012.0846RFX	2012	red fox	Canada	NL	Nain	Y	---	Y	MN233934		A3	18	E	56.5803	-61.5767	Y
NL.2012.0857RFX	2012	red fox	Canada	NL	Makkovik	Y	---	Y	MN233935		A3	17	C	55.065	-59.4789	Y
NL.2012.1054RFX	2012	red fox	Canada	NL	Nain	Y	---	Y	MN233936		A3	17	C	56.564	-61.7006	Y
NL.2014.0601RFX	2014	red fox	Canada	NL	Nain	Y	---	Y	KU198479		A3	18	E	56.5417	-60.693	Y
NL.2015.0071WLF	2015	wolf	Canada	NL	Labrador City	Y	---	Y	MN233937	Y	A3	17	B	52.9643	-66.8123
NL.2015.0080RFX	2015	red fox	Canada	NL	Labrador City	Y	---	Y	MN233938	Y	A3	17	B	53.0314	-66.9322	Y
NL.2015.0106DOG	2015	dog	Canada	NL	Labrador City	Y	---	Y	MN233939	Y	A3	17	B	52.9868	-66.7008
NL.2015.0111RFX	2015	red fox	Canada	NL	Voisey's Bay	Y	---	Y	MN233940		A3	18	C	56.3291	-62.0861
NL.2015.0182RFX	2015	red fox	Canada	NL	Hopedale	Y	---	Y	MN233941	Y	A3	18	C	55.0238	-60.6206	Y
NL.2015.0217RFX	2015	red fox	Canada	NL	Labrador City	Y	---	Y	MN233942		A3	17	B	52.9795	-66.8908
NL.2015.0244WLF	2015	wolf	Canada	NL	Labrador City	Y	---	Y	MN233943		A3	17	B	52.9348	-67.1031
NL.2015.0337RFX	2015	red fox	Canada	NL	Voisey's Bay	Y	---	Y	MN233944		A3	18	C	56.3485	-62.094
NL.2015.0462RFX	2015	red fox	Canada	NL	Labrador City	Y	---	Y	MN233945		A3	17	B	52.931	-66.9537
NL.2015.0497CAT	2015	cat	Canada	NL	Labrador City	Y	---	Y	MN233946		A3	17	B	52.931	-66.9537
NT.1977.13232AFX	1977	arctic fox	Canada	NT	unknown	Y	---	Y	LT598537		A3	1
NT.1990.0043PLB	1990	polar bear	Canada	NT (NU)	Coral Harbour	Y	JN258500	Y	MN233947		A3	4		64.1369	-83.1642
NT.1990.2968AFX	1990	arctic fox	Canada	NT (NU)	Grise Fiord	Y	---	Y	KU198461		A2			76.4272	-82.8827
NT.1990.3225AFX	1990	arctic fox	Canada	NT (NU)	Rankin Inlet	Y	JN258462	Y	MN233948		A3	6		62.8097	-92.0994
NT.1990.3310AFX	1990	arctic fox	Canada	NT (NU)	Coppermine	Y	JN258435	Y	MN233949		A3	4		67.8167	-115.067
NT.1991.0085AFX	1991	arctic fox	Canada	NT (NU)	Cambridge Bay	Y	JN258456	Y	KU198464		A2			69.1221	-105.083
NT.1992.0228AFX	1992	arctic fox	Canada	NT (NU)	Gjoa Haven	Y	JN258461	Y	MN233950		A3	4		68.6363	-95.875
NT.1993.0217AFX	1993	arctic fox	Canada	NT (NU)	Taloyoak	Y	---	Y	MN233951		A3	6		69.5397	-93.5267
NT.1993.0286AFX	1993	arctic fox	Canada	NT (NU)	Rankin Inlet	Y	---	Y	MN233952		A3	4		62.808	-92.0994	Y
NT.1993.0398AFX	1993	arctic fox	Canada	NT (NU)	Resolute Bay	Y	JN258481	Y	MN233953		A3	4		66.5219	-86.235
NT.1993.0669AFX	1993	arctic fox	Canada	NT (NU)	Arviat	Y	JN258438	Y	MN233954		A3	4		61.1081	-94.0569	Y
NT.1993.0782AFX	1993	arctic fox	Canada	NT (NU)	Cape Dorset	Y	JN258467	Y	MN233955		A3	4		64.2317	-76.5403
NT.1993.1090DOG	1993	dog	Canada	NT (NU)	Igloolik	Y	U03769				A3			69.3761	-81.7994
NT.1993.1395AFX	1993	arctic fox	Canada	NT (NU)	Resolute Bay	Y	---	Y	KU198466		A3	6		74.6975	-94.8322
NT.1993.2863AFX	1993	arctic fox	Canada	NT (NU)	Nanisivik	Y	JN258439	Y	MN233956		A3	5		73.0347	-84.5369
NT.1993.2980AFX	1993	arctic fox	Canada	NT	Inuvik	Y	JN258464	Y	MN233957		A3	6		68.3617	-133.731
NT.1994.3803AFX	1994	arctic fox	Canada	NT (NU)	Clyde River	Y	JN258468	Y	MN233958		A3	4		70.4739	-68.5861
NT.1997.0270RFX	1997	red fox	Canada	NT	Paulatuk	Y	JN258476	Y	MN233959		A3	5		69.3514	-124.069	Y
NT.1997.1793AFX	1997	arctic fox	Canada	NT (NU)	Arctic Bay	Y	JN258441	Y	KU198467		A3	9		73.0364	-85.1525
NT.1998.2209AFX	1998	arctic fox	Canada	NT (NU)	Arviat	Y	JN258472	Y	MN233960		A3	9		61.1081	-94.0569
NT.2000.0417RFX	2000	red fox	Canada	NT	Paulatuk	Y	JN258490	Y	MN233961		A3	9		69.3514	-124.069	Y
NT.2000.0528RFX	2000	red fox	Canada	NT	Tuktoyaktuk	Y	JN258491	Y	MN233962		A3	10		69.4428	-133.031	Y
NT.2005.0250DOG	2005	dog	Canada	NT	Colville Lake	Y	JN258446	Y	MN233964		A3	8		67.0383	-126.092
NT.2006.0122RFX	2006	red fox	Canada	NT	Tuktoyaktuk	Y	JN258445	Y	MN233965		A3	8		69.4428	-133.031	Y
NT.2006.1360AFX	2006	arctic fox	Canada	NT	Tuktoyaktuk	Y	---	Y	MN233966		A3	8		69.4428	-133.031	Y
NT.2007.0005AFX	2007	arctic fox	Canada	NT	Sachs Harbour	Y	JN258455	Y	MN233967		A3	8		71.9856	-125.248	Y
NT.2008.1385AFX	2008	arctic fox	Canada	NT	Ulukhaktok	Y	---	Y	MN233968		A3	2		70.7333	-117.667
NT.2008.1453AFX	2008	arctic fox	Canada	NT	Sachs Harbour	Y	JN258466	Y	MN233969		A3	2		71.9856	-125.248
NT.2012.0020AFX	2012	arctic fox	Canada	NT	Sachs Harbour	Y	MN233885				A3			71.9833	-125.233	Y
NT.2012.0042AFX	2012	arctic fox	Canada	NT	Sachs Harbour	Y	---	Y	MN233970		A3	2		71.9833	-125.233	Y
NT.2012.0043AFX	2012	arctic fox	Canada	NT	Sachs Harbour	Y	MN233886				A3			71.9833	-125.233	Y
NT.2012.0338DOG	2012	dog	Canada	NT	Norman Wells	Y	---	Y	MN233971		A3	2		65.282	-126.668
NT.2012.0989AFX	2012	arctic fox	Canada	NT	Ulukhaktok	Y	---	Y	MN233972		A3	2		70.7346	-117.775	Y
NT.2012.1020AFX	2012	arctic fox	Canada	NT	Ulukhaktok	Y	---	Y	KU198472		A3	18	C	70.7333	-117.667	Y
NT.2013.0040AFX	2013	arctic fox	Canada	NT	Ulukhaktok	Y	---	Y	KU198475		A3	18	C	70.7333	-117.667	Y
NT.2013.0087AFX	2013	arctic fox	Canada	NT	Sachs Harbour	Y	MN233887				A3			71.9833	-125.233	Y
NT.2013.0088AFX	2013	arctic fox	Canada	NT	Sachs Harbour	Y	---	Y	MN233973		A3	18	E	71.9833	-125.233	Y
NT.2013.0089AFX	2013	arctic fox	Canada	NT	Sachs Harbour	Y	MN233888				A3			71.9833	-125.233	Y
NT.2013.0094AFX	2013	arctic fox	Canada	NT	Paulatuk	Y	---	Y	KU198476		A3	8		69.35	-124.067	Y
NT.2013.0098AFX	2013	arctic fox	Canada	NT	Sachs Harbour	Y	MN233889				A3			71.9833	-125.233	Y
NT.2013.0108RFX	2013	red fox	Canada	NT	Paulatuk	Y	MN233890				A3			69.35	-124.067	Y
NT.2014.0399WLF	2014	wolf	Canada	NT	unknown	Y	MN233891				A3
NU.1999.0142AFX	1999	arctic fox	Canada	NU	Baker Lake	Y	JN258453	Y	MN233974		A3	9		64.3181	-96.0175
NU.1999.2159AFX	1999	arctic fox	Canada	NU	Rankin Inlet	Y	JN258454	Y	MN233975		A3	9		62.8097	-92.0994
NU.2001.12568AFX	2001	arctic fox	Canada	NU	Arctic Bay	Y	JN258479	Y	MN233963		A3	10		73.0458	-85.1525
NU.2002.0035RFX	2002	red fox	Canada	NU	Repulse Bay	Y	JN258451	Y	MN233976		A3	11		66.5219	-86.235
NU.2002.0897AFX	2002	arctic fox	Canada	NU	Sanirajak	Y	JN258444	Y	MN233977		A3	13		68.7772	-81.2242
NU.2004.1518AFX	2004	arctic fox	Canada	NU	Rankin Inlet	Y	JN258469	Y	MN233978		A3	14		62.8097	-92.0994
NU.2005.0110RFX	2005	red fox	Canada	NU	Kugluktuk	Y	JN258442	Y	MN233979		A3	8		67.8256	-115.095
NU.2005.0111AFX	2005	arctic fox	Canada	NU	Kugluktuk	Y	JN258447	Y	MN233980		A3	8		67.8256	-115.095	Y
NU.2005.0119AFX	2005	arctic fox	Canada	NU	Baker Lake	Y	---	Y	MN233981		A3	8		64.3181	-96.0175
NU.2006.0213AFX	2006	arctic fox	Canada	NU	Cambridge Bay	Y	JN258452	Y	MN233982		A3	10		69.1172	-105.053
NU.2006.1414AFX	2006	arctic fox	Canada	NU	Coral Harbour	Y	---	Y	MN233983		A3	8		64.1369	-83.1642
NU.2006.5386RFX	2006	red fox	Canada	NU	Pond Inlet	Y	JN258478	Y	MN233984		A3	8		72.6992	-77.9592
NU.2007.0248AFX	2007	arctic fox	Canada	NU	Sanikiluaq	Y	JN258470	Y	MN233985		A3	16		56.5428	-79.225	Y
NU.2007.0298AFX	2007	arctic fox	Canada	NU	Arviat	Y	JN258475	Y	MN233986		A3	8		61.1081	-94.0569
NU.2007.1475AFX	2007	arctic fox	Canada	NU	Rankin Inlet	Y	JN258448	Y	MN233987		A3	8		62.8097	-92.0994
NU.2008.0047AFX	2008	arctic fox	Canada	NU	Chesterfield Inlet	Y	JN258450	Y	MN233988		A3	8		63.3408	-90.7061	Y
NU.2008.1328RFX	2008	red fox	Canada	NU	Kugluktuk	Y	JN258449	Y	MN233989		A3	8		67.8256	-115.095
NU.2012.0031AFX	2012	arctic fox	Canada	NU	Gjoa Haven	Y	MN233892				A3			68.6369	-95.8767	Y
NU.2012.0085RFX	2012	red fox	Canada	NU	Kugaaruk	Y	MN233893				A3			68.5333	-89.8333	Y
NU.2012.0113AFX	2012	arctic fox	Canada	NU	Rankin Inlet	Y	MN233894				A3			62.8167	-92.0833	Y
NU.2012.0114DOG	2012	dog	Canada	NU	Kugaaruk	Y	MN233895				A3			68.5333	-89.8333
NU.2012.0150AFX	2012	arctic fox	Canada	NU	Kugaaruk	Y	---	Y	MN233990		A3	18	E	68.5333	-89.8333	Y
NU.2012.0176AFX	2012	arctic fox	Canada	NU	Kugaaruk	Y	MN233896				A3			68.5333	-89.8333	Y
NU.2012.0207AFX	2012	arctic fox	Canada	NU	Arviat	Y	---	Y	MN233991		A3	18	F	61.1167	-94.6667	Y
NU.2012.0260AFX	2012	arctic fox	Canada	NU	Cambridge Bay	Y	---	Y	MN233992		A3	2		69.1167	-105.05	Y
NU.2012.0312DOG	2012	dog	Canada	NU	Gjoa Haven	Y	MN233897				A3			68.6333	-95.8833
NU.2012.0988AFX	2012	arctic fox	Canada	NU	Cambridge Bay	Y	---	Y	MN233993		A3	17	E	69.1167	-105.05	Y
NU.2013.0304AFX	2013	arctic fox	Canada	NU	Igloolik	Y	---	Y	MN233994		A3	18	D	69.2232	-81.4753	Y
NU.2013.0305AFX	2013	arctic fox	Canada	NU	Igloolik	Y	---	Y	MN233995		A3	2		69.2232	-81.4753	Y
NU.2013.0398DOG	2013	dog	Canada	NU	Igloolik	Y	---	Y	MN233996		A3	2		69.2248	-81.4821
NU.2013.0459DOG	2013	dog	Canada	NU	Iqaluit	Y	---	Y	MN233997		A3	18	E	63.7477	-68.521
NU.2013.0473AFX	2013	arctic fox	Canada	NU	Resolute Bay	Y	---	Y	KU198477		A3	18	E	74.6973	-94.8297	Y
NU.2013.0643AFX	2013	arctic fox	Canada	NU	Grise Fiord	Y	---	Y	KU198478		A3	2		76.2455	-82.5259	Y
NU.2014.0385AFX	2014	arctic fox	Canada	NU	Baffin Region	Y	---	Y	MN233998		A3	18	E	74.6848	-94.8347	Y
NU.2015.0083RFX	2015	red fox	Canada	NU	Arctic Bay	Y	---	Y	MN233999	Y	A3	17	E	73.0378	-85.1525	Y
NU.2015.0172AFX	2015	arctic fox	Canada	NU	Sanikiluaq	Y	---	Y	MN234000	Y	A3	2		56.32	-79.12	Y
NU.2015.0194RFX	2015	red fox	Canada	NU	Cambridge Bay	Y	---	Y	MN234001	Y	A3	17	E	66.5368	-86.7452	Y
NU.2015.0256AFX	2015	arctic fox	Canada	NU	Sanikiluaq	Y	---	Y	MN234002		A3	17	B	56.32	-79.12
NU.2015.0257AFX	2015	arctic fox	Canada	NU	Sanikiluaq	Y	---	Y	MN234003		A3	17	B	56.32	-79.12
NU.2015.0373AFX	2015	arctic fox	Canada	NU	Pangnirtung	Y	---	Y	MN234004		A3	17	E	66.1278	-65.7028
NU.2015.0375DOG	2015	dog	Canada	NU	Pond Inlet	Y	---	Y	MN234005		A3	2		72.6846	-77.9664
NU.2015.1432AFX	2015	arctic fox	Canada	NU	Resolute Bay	Y	---	Y	MN234006		A3	18	D	74.41	-94.49	Y
NU.2016.1842RFX	2016	red fox	Canada	NU	Pond Inlet	Y	---	Y	MN234007		A3	18	D	72.42	-77.58	Y
NU.2017.0118AFX	2017	arctic fox	Canada	NU	Pond Inlet	Y	---	Y	MN234008		A3	18	D	72.42	-77.58	Y
NU.2017.0630AFX	2017	arctic fox	Canada	NU	Igloolik	Y	---	Y	MN234009		A3	18	C	69.37	-81.82	Y
NU.2017.0663AFX	2017	arctic fox	Canada	NU	Sanirajak	Y	---	Y	MN234010		A3	18	D	68.47	-81.14	Y
NU.2017.0710DOG	2017	dog	Canada	NU	Igloolik	Y	---	Y	MN234011		A3	18	C	69.3426	-81.7808
NU.2017.0722DOG	2017	dog	Canada	NU	Igloolik	Y	---	Y	MN234012		A3	18	C	69.3751	-81.8015
ON.1990.5809RFX	1990	red fox	Canada	ON	Alma	Y	L20672				A1	ON2		43.7318	-80.503
ON.1990.5850SSK	1990	striped skunk	Canada	ON	Bothwell	Y	L20671				A1	ON3		42.6325	-81.8725
ON.1990.9196RFX	1990	red fox	Canada	ON	Flesherton	Y	L20676				A1	ON4		44.2632	-80.551
ON.1991.0783RFX	1991	red fox	Canada	ON	Wallaceburg	Y	L20675				A1	ON3		42.593	-82.3902
ON.1991.0987RFX	1991	red fox	Canada	ON	Rockland	Y	---	Y	MK540895		A1	ON1		45.5488	-75.2912
ON.1991.1035SSK	1991	striped skunk	Canada	ON	Bancroft	Y	---	Y	MK540896		A1	ON1		45.0673	-77.7745
ON.1991.1578SSK	1991	striped skunk	Canada	ON	Westmeath	Y	L20673				A1	ON1		45.8202	-76.8912
ON.1991.2151RFX	1991	red fox	Canada	ON	Midhurst Compound	Y	---	Y	MK540899		A1	ON4		44.4465	-79.734
ON.1991.2756SSK	1991	striped skunk	Canada	ON	Etobicoke	Y	L20674				A1	ON2		43.6212	-79.5264
ON.1991.5537RFX	1991	red fox	Canada	ON	Newton	Y	---	Y	MK540900		A1	ON3		43.5897	-80.8778
ON.1991.6199RFX	1991	red fox	Canada	ON	Alvinston	Y	U11734				A1	ON2/4		42.8202	-81.8656
ON.1991.6795RFX	1991	red fox	Canada	ON	Coldwater	Y	---	Y	MK540901		A1	ON4		44.7096	-79.6438
ON.1992.4055DOG	1992	dog	Canada	ON	Peawanuck	Y	U03770				A3			54.9916	-85.4222
ON.1992.7894RFX	1992	red fox	Canada	ON	Swastika	Y	---	Y	KU198465		A1	ON1		48.1081	-80.1045
ON.1993.2244RFX	1993	red fox	Canada	ON	Mitchell	Y	U11735				A1	ON2		43.467	-81.2067
ON.1995.1082AFX	1995	arctic fox	Canada	ON	Peawanuck	Y	JN258473	Y	MN234013		A3	6		55.0432	-85.4222
ON.1995.5013RFX	1995	red fox	Canada	ON	Markdale	Y	---	Y	MK540909		A1	ON2		44.3232	-80.6477	Y
ON.1995.6381RFX	1995	red fox	Canada	ON	West Montrose	Y	---	Y	MK540911		A1	ON3		43.5871	-80.4887	Y
ON.2000.0408RFX	2000	red fox	Canada	ON	Fort Severn	Y	JN258497	Y	MN234014		A3	9		55.9903	-87.6331	Y
ON.2000.1512RFX	2000	red fox	Canada	ON	Cochrane	Y	JN258492	Y	MK541012		A3	4		49.0667	-81.0167
ON.2000.3340RFX	2000	red fox	Canada	ON	Walkerton	Y	---	Y	KU198468		A1	ON2		44.1328	-81.152
ON.2001.10254RFX	2001	red fox	Canada	ON	Shelburne	Y	---	Y	KU198469		A1	ON2		44.079	-80.202
ON.2003.7314RFX	2003	red fox	Canada	ON	Chesley	Y	---	Y	MK540962		A1	ON2		44.3046	-81.0966	Y
ON.2005.3118RFX	2005	red fox	Canada	ON	Paisley	Y	---	Y	MK540969		A1	ON2		44.3082	-81.273	Y
ON.2006.3277RFX	2006	red fox	Canada	ON	Hepworth	Y	---	Y	MK540973		A1	ON2		44.6338	-81.1333	Y
ON.2008.05051RFX	2008	red fox	Canada	ON	New Hamburg	Y	---	Y	MK540985		A1	ON3		43.3836	-80.7098	Y
ON.2009.00615RFX	2009	red fox	Canada	ON	Cargill	Y	---	Y	MK540987		A1	ON2		44.196	-81.246	Y
ON.2013.0595DOG	2013	dog	Canada	ON	Kashechewan	Y	---	Y	MN234015		A3	17	C	52.2919	-81.6496
QC.1991.8480RFX	1991	red fox	Canada	QC	La Reine	Y	U03768				A3			48.8667	-79.5
QC.1993.2764AFX	1993	arctic fox	Canada	QC	Kangiqsualujjuaq	Y	JN258465	Y	MN234016		A3	6		58.533	-65.883	Y
QC.1996.1804AFX	1996	arctic fox	Canada	QC	Purvirnituq	Y	JN258482	Y	MN234017		A3	4		60.0333	-77.2833	Y
QC.1999.0549AFX	1999	arctic fox	Canada	QC	Ivujivik	Y	JN258474	Y	MN234018		A3	4		62.4167	-77.9083
QC.2000.2483DOG	2000	dog	Canada	QC	Matagami	Y	JN258493	Y	MN234019		A3	4		49.7271	-77.7044
QC.2000.3420DOG	2000	dog	Canada	QC	Umiujaq	Y	JN258494	Y	MN234020		A3	4		56.5523	-76.5441
QC.2000.4337RFX	2000	red fox	Canada	QC	Quaqtaq	Y	DQ063253	Y	MN234021		A3	9		61.0333	-69.6167	Y
QC.2001.3447RFX	2001	red fox	Canada	QC	Magpie	Y	JN258496	Y	MN234022		A3	7		50.3048	-64.5087	Y
QC.2002.2258AFX	2002	arctic fox	Canada	QC	Inukjuak	Y	---	Y	MN234023		A3	14		58.4564	-78.1127	Y
QC.2002.2980RFX	2002	red fox	Canada	QC	Salluit	Y	---	Y	KU198470		A3	14		62.1845	-75.66	Y
QC.2003.1166DOG	2003	dog	Canada	QC	Puvirnituq	Y	---	Y	MN234024		A3	14		60.0418	-77.2732
QC.2003.1204RFX	2003	red fox	Canada	QC	Akulivik	Y	---	Y	MN234025		A3	14		60.8182	-78.154	Y
QC.2003.1497RFX	2003	red fox	Canada	QC	Puvirnituq	Y	---	Y	MN234026		A3	14		60.0575	-77.2409	Y
QC.2004.0573WLF	2004	wolf	Canada	QC	Radisson	Y	---	Y	MN234027		A3	14		53.7922	-77.6168
QC.2004.3719RFX	2004	red fox	Canada	QC	Kuujjuaq	Y	---	Y	MN234028		A3	14		58.1182	-68.3828	Y
QC.2004.4249RFX	2004	red fox	Canada	QC	Kuujjuaq	Y	---	Y	MN234029		A3	14		58.1011	-68.4144	Y
QC.2004.4250RFX	2004	red fox	Canada	QC	Kuujjuaq	Y	---	Y	MN234030		A3	14		58.1011	-68.4144	Y
QC.2009.0671RFX	2009	red fox	Canada	QC	Kuujjuaq	Y	JN258499	Y	MN234031		A3	10		58.1067	-68.3986
QC.2009.1125WLF	2009	Wolf	Canada	QC	Kuujjuaq	Y	---	Y	MN234032		A3	10		58.1013	-68.4163
QC.2009.3238DOG	2009	dog	Canada	QC	Kangirsuk	Y	---	Y	MN234033		A3	18	B	60.0234	-70.0262
QC.2009.3239DOG	2009	dog	Canada	QC	Kangirsuk	Y	---	Y	MN234034		A3	18	B	60.0234	-70.0262
QC.2009.3324DOG	2009	dog	Canada	QC	Chisasibi	Y	---	Y	MN234035		A3	17		53.7736	-78.8935
QC.2012.0133AFX	2012	arctic fox	Canada	QC	Umiujaq	Y	---	Y	MN234036		A3	17	E	56.5488	-76.5055	Y
QC.2012.0148DOG	2012	dog	Canada	QC	Kawawachikamach	Y	---	Y	MN234037		A3	18	F	54.903	-66.802
QC.2012.0243AFX	2012	arctic fox	Canada	QC	Umiujaq	Y	---	Y	MN234038		A3	17	E	56.5488	-76.5055	Y
QC.2012.0244DOG	2012	dog	Canada	QC	Terrebonne ex Kuujjuarapik*	Y	---	Y	MN234039		A3	17	E	55.2746	-77.7638
QC.2012.0247RFX	2012	red fox	Canada	QC	Schefferville	Y	---	Y	MN234040		A3	17	A	54.802	-66.8249	Y
QC.2012.0296DOG	2012	dog	Canada	QC	Kuujjuaq	Y	---	Y	MN234041		A3	17	C	58.0786	-68.4697
QC.2012.0378AFX	2012	arctic fox	Canada	QC	Puvirnituq	Y	---	Y	MN234042		A3	17		60.371	-77.2692	Y
QC.2012.0379AFX	2012	arctic fox	Canada	QC	Ivujivik	Y	---	Y	MN234043		A3	17	C	62.4138	-77.9287	Y
QC.2012.0380RFX	2012	red fox	Canada	QC	Umiujaq	Y	---	Y	MN234044		A3	17	E	56.5488	-76.5055	Y
QC.2012.0451WLF	2012	wolf	Canada	QC	Kangirsuk	Y	---	Y	MN234045		A3	18		57.3079	-74.8258
QC.2012.0528AFX	2012	arctic fox	Canada	QC	Salluit	Y	---	Y	MN234046		A3	18	F	62.12	-75.38	Y
QC.2012.0540DOG	2012	dog	Canada	QC	Kuujjuarapik	Y	---	Y	MN234047		A3	18	A	55.2965	-77.7433
QC.2012.0847RFX	2012	red fox	Canada	QC	Fermont	Y	---	Y	MN234048		A3	17	D	52.7958	-67.0908	Y
QC.2012.0988RFX	2012	red fox	Canada	QC	Inukjuak	Y	---	Y	MN234049		A3	17	E	58.4551	-78.1051	Y
QC.2012.1351RFX	2012	red fox	Canada	QC	Kuujjuaq	Y	---	Y	MN234050		A3	17	C	58.1682	-68.4679	Y
QC.2015.0047DOG	2015	dog	Canada	QC	Akulivik	Y	---	Y	MN234051	Y	A3	2		60.8227	-78.1547
QC.2015.0068RFX	2015	red fox	Canada	QC	Umiujaq	Y	---	Y	MN234052	Y	A3	17	B	56.5517	-76.5449	Y
QC.2015.0107DOG	2015	dog	Canada	QC	Ivujivik	Y	---	Y	MN234053	Y	A3	2		62.4166	-77.9197
QC.2015.0238AFX	2015	arctic fox	Canada	QC	Kuujjuarapik	Y	---	Y	MN234054		A3	2		55.2746	-77.7643
QC.2017.0133AFX	2017	arctic fox	Canada	QC	Puvirnituq	Y	---	Y	MN234055		A3	17	B	60.0379	-77.2747	Y
QC.2017.0477DOG	2017	dog	Canada	QC	Whapmagoostui	Y	---	Y	MN234056		A3	17	B	55.2467	-77.4772
GRL.1990.RV1391AFX	1990	arctic fox	Greenland		Qaanaaq	Y	---	Y	KX036361		A3	3		76.533	-68.7378
GRL.2002.RV1416AFX	2002	arctic fox	Greenland		Nuuk	Y	---	Y	KX036363		A3	3		64.1939	-51.6997
GRL.2002.RV1417AFX	2002	arctic fox	Greenland		Kangaatsiaq	Y	---	Y	KX036364		A3	3		68.3036	-53.4542
GRL.2002.RV1419AFX	2002	arctic fox	Greenland		Ilulissat	Y	---	Y	KX036366		A3	4		69.2164	-51.0992
GRL.2002.RV1420AFX	2002	arctic fox	Greenland		Kangerlussuaq	Y	---	Y	KX036367		A3	3		67.0092	-50.7259
GRL.2006.03.06-3AFX	2006	arctic fox	Greenland		Qasigiannguit	Y	---	Y	LM645025		A3	3		68.8237	-51.1839
GRL.2006.14.06-1AFX	2006	arctic fox	Greenland		Pituffik	Y	---	Y	LM645016		A3	15		76.5276	-68.8479
GRL.2006.24.06-3DOG	2006	dog	Greenland		Kangaatsiaq	Y	---	Y	LM645022		A3	3		68.3026	-53.4642
GRL.2006.25.06-3AFX	2006	arctic fox	Greenland		Qasigiannguit	Y	---	Y	LM645027		A3	8		68.8229	-51.17
GRL.2007.3a.07-7AFX	2007	arctic fox	Greenland		Qaqortoq	Y	---	Y	LM645049		A3	3		60.7184	-46.0274
GRL.2011.01.11-7OV	2011	ovine	Greenland		Qaqortoq	Y	---	Y	LM645044		A3	3		60.7244	-46.0425
GRL.2013.02.13-2AFX	2013	arctic fox	Greenland		Upernavik/Aappilattoq	Y	---	Y	LT598538		A3	17	B	72.882	-55.5819
GRL.2013.03.13-1AFX	2013	arctic fox	Greenland		Qaasuitsup/Qaanaaq	Y	---	Y	LT598541		A3	18	E	77.4671	-69.2214
GRL.2014.01.14-3AFX	2014	arctic fox	Greenland		Kangaatsiaq/Ikerasaarsuk	Y	---	Y	LT598543		A3	3		68.1529	-53.4425
GRL.2014.02.14-4AFX	2014	arctic fox	Greenland		Kangerlussuaq	Y	---	Y	LT598540		A3	8		67.0192	-50.6958
SB.1986.483aAFX	1986	arctic fox	Siberia			Y	AY352487				A2
SB.1987.SG22AFX	1987	arctic fox	Siberia			Y	EF611831				A2
SB.1988.743aAFX	1988	arctic fox	Siberia			Y	AY352488				A2
SB.1988.SG23AFX	1988	arctic fox	Siberia			Y	EF611833				A2
SB.1995.3510wWLF	1995	wolf	Siberia			Y	AY352486				A2
SB.1998.RVHKHUM	1998	human	Siberia			Y	AY352462				A3
AK.1988.1421RFX	1988	red fox	USA	AK		Y	AY352500				A3
AK.1988.4795DOG	1988	dog	USA	AK		Y	AY352498				A2
AK.1989.V803RFX	1989	red fox	USA	AK	Noatak	Y	JN258421				A3			67.5712	-162.975
AK.1989.V804RFX	1989	red fox	USA	AK	Emmonak	Y	JN258420				A4			62.7779	-164.494
AK.1989.V805DOG	1989	dog	USA	AK	Twin Hills	Y	JN258427				A4			59.0786	-160.281
AK.1989.V806RFX	1989	red fox	USA	AK	Kotzebue	Y	JN258428				A3			66.897	-162.583
AK.1989.V807WLF	1989	wolf	USA	AK	Pilot Point	Y	JN258429				A4			57.5627	-157.567
AK.1989.V808RFX	1989	red fox	USA	AK	Shaktoolik	Y	JN258430				A4			64.3693	-161.221
AK.1989.V809AFX	1989	arctic fox	USA	AK	Barrow	Y	JN258431	Y	KU198460		A2			71.2881	-156.789
AK.1989.V810DOG	1989	dog	USA	AK	Nondalton	Y	JN258432				A4			59.9742	-154.846
AK.1989.V811RFX	1989	red fox	USA	AK	Kiana	Y	JN258433	Y	MN233898		A3	2		66.9709	-160.44
AK.1989.V812RFX	1989	red fox	USA	AK	Nelson Lagoon	Y	JN258422				A4			55.9232	-161.59
AK.1989.V813RFX	1989	red fox	USA	AK	Egegik	Y	JN258423				A4			58.2123	-157.376
AK.1990.V814AFX	1990	arctic fox	USA	AK	Kwigillingok	Y	---	Y	KU198462		A4			59.8634	-163.15
AK.1990.V815RFX	1990	red fox	USA	AK	Dillingham	Y	JN258424				A4			59.0425	-158.476
AK.1990.V816AFX	1990	arctic fox	USA	AK	Wainwright	Y	JN258425				A2			70.6382	-160.031
AK.1990.V817RFX	1990	red fox	USA	AK	Mekoryuk	Y	MN233882				A4			60.3817	-166.266
AK.1990.V818AFX	1990	arctic fox	USA	AK	Toksook Bay	Y	JN258426				A4			60.5341	-165.119
AK.1990.V819AFX	1990	arctic fox	USA	AK	Fairbanks	Y	JN258416				A4			64.8379	-147.714
AK.1990.V820RFX	1990	red fox	USA	AK	Cold Bay	Y	JN258417	Y	KU198463		A4			55.206	-162.732
AK.1990.V821WLF	1990	wolf	USA	AK	Ambler	Y	JN258418				A3			67.0908	-157.852
AK.1990.V822RFX	1990	red fox	USA	AK	Elim	Y	JN258419				A4			64.6172	-162.262
AK.2006.0903DOG	2006	dog	USA	AK		Y	EF611855				A4
AK.2006.0904RFX	2006	red fox	USA	AK		Y	EF611854				A2
AK.2006.0905DOG	2006	dog	USA	AK		Y	EF611853				A4
AK.2006.0906AFX	2006	arctic fox	USA	AK		Y	EF611856				A2
AK.2006.6013RFX	2006	red fox	USA	AK		Y	EF611848				A2
AK.2006.6053RFX	2006	red fox	USA	AK		Y	EF611847				A4
AK.2006.6054RFX	2006	red fox	USA	AK		Y	EF611846				A2
AK.2006.6086RFX	2006	red fox	USA	AK		Y	EF611842				A4
AK.2006.6091RFX	2006	red fox	USA	AK		Y	EF611849				A3
AK.2006.7026AFX	2006	arctic fox	USA	AK		Y	EF611852				A3
AK.2006.7031AFX	2006	arctic fox	USA	AK		Y	EF611851				A3
AK.2007.7006DOG	2007	dog	USA	AK		Y	EF611844				A4
AK.2007.7007RFX	2007	red fox	USA	AK		Y	EF611841				A4
AK.2007.7027RFX	2007	red fox	USA	AK		Y	EF611843				A4
AK.2007.7032RFX	2007	red fox	USA	AK		Y	EF611850				A3
AK.2007.7033RFX	2007	red fox	USA	AK		Y	EF611845				A3
AK.2007.V1479RFX	2007	red fox	USA	AK		Y	JN258586				A4
AK.2007.V1480RFX	2007	red fox	USA	AK		Y	JN258587				A4
AK.2007.V1481AFX	2007	arctic fox	USA	AK		Y	JN258588	Y	MN233899		A3	8
AK.2007.V1482AFX	2007	arctic fox	USA	AK		Y	---	Y	MN233900		A3	8
AK.2007.V1483RFX	2007	red fox	USA	AK		Y	---	Y	KU198471		A4
AK.2008.V1484RFX	2008	red fox	USA	AK		Y	JN258589				A4
AK.2008.V1485RFX	2008	red fox	USA	AK		Y	JN258590				A4
AK.2008.V1486RFX	2008	red fox	USA	AK		Y	JN258591	Y	MN233901		A4
AK.2008.V1488AFX	2008	arctic fox	USA	AK		Y	JN258592	Y	MN233902		A2
* The territory of Nunavut (NU) was separated from the eastern region of the Northern Territories of Canada (NT) on April 1, 1999. Prior to 1999 all samples from this entire region were designated as NT. For these years samples collected from communities which are now located in Nunavut are indicated with NU in brackets for consistency with the data shown in Figure 4.
** Sequences identified by accession numbers MN233882-234056 were generated in this study
